# Supplementary material for: Interventions to Support Mental Health among Those with Health Conditions That Present Risk for Severe Infection from Coronavirus Disease 2019 (COVID-19): A Scoping Review of English and Chinese-Language Literature
Source: Int J Environ Res Public Health. 2021 Jul 7;18(14):7265. doi: 10.3390/ijerph18147265 (PMC8303838; doi:10.3390/ijerph18147265)
Supplement: Supplementary file 1 [file ijerph-18-07265-s001.zip]

Archive with 1 entries (1 files):
- ijerph-1230679-supplementary.pdf
